# Supplementary material for: Long-Term Clinical and Endoscopic Outcomes of Crohn’s Disease Following Liver Transplantation: A Multicenter Cohort Study
Source: Biomedicines. 2025 Sep 8;13(9):2200. doi: 10.3390/biomedicines13092200 (PMC12467632; doi:10.3390/biomedicines13092200)
Supplement: Supplementary file 1 [file biomedicines-13-02200-s001.zip]

Archive with 1 entries (1 files):
- biomedicines-3803970-supplementary.pdf
